# Supplementary material for: Annatto (Bixa orellana)-Based Nanostructures for Biomedical Applications—A Systematic Review
Source: Pharmaceutics. 2024 Sep 29;16(10):1275. doi: 10.3390/pharmaceutics16101275 (PMC11510392; doi:10.3390/pharmaceutics16101275)
Supplement: Supplementary file 1 [file pharmaceutics-16-01275-s001.zip]

Archive with 1 entries (1 files):
- pharmaceutics-3127249-supplementary.pdf
